# Supplementary material for: A serine–arginine-rich (SR) splicing factor modulates alternative splicing of over a thousand genes in Toxoplasma gondii
Source: Nucleic Acids Res. 2015 Apr 13;43(9):4661–75. doi: 10.1093/nar/gkv311 (PMC4482073; doi:10.1093/nar/gkv311)
Supplement: SUPPLEMENTARY DATA [file supp_gkv311_nar-03398-a-2014-File012.txt]

Primer name	Sequence
TgSR3-LIC SP	TACTTCCAATCCAATTTAGCCTTCTGTTGCCGTGTTCCG
TgSR3-LIC ASP	TCCTCCACTTCCAATTTTAGCTTTCCTGTGAGAAAAAAATTGAGAC
TgSR3-DD-XmaI SP	AACTCCCGGGTTCGACAACATGCCGCGC
TgSR3-DD-AatII ASP	TCCTGACGTCTCATTTCCTTCTGTCGTCGCTG
